# Supplementary material for: Structural Characteristics Analysis of Pinus taiwanensis Plantation in Climate Transition Zone
Source: Plants (Basel). 2026 Jun 14;15(12):1842. doi: 10.3390/plants15121842 (PMC13306897; doi:10.3390/plants15121842)
Supplement: Supplementary file 1 [file plants-15-01842-s001.zip]

Archive with 1 entries (1 files):
- plants-4283625-supplementary.pdf
